# Supplementary material for: Proof-of-Concept of IMU-Based Detection of ICU-Relevant Agitation Motion Patterns in Healthy Volunteers
Source: Bioengineering (Basel). 2026 Jan 29;13(2):164. doi: 10.3390/bioengineering13020164 (PMC12937868; doi:10.3390/bioengineering13020164)
Supplement: Supplementary file 1 [file bioengineering-13-00164-s001.zip]

Archive with 1 entries (1 files):
- bioengineering-4072835-supplementary.pdf
